# Supplementary material for: Vitamin D receptor (VDR) on the cell membrane of mouse macrophages participates in the formation of lipopolysaccharide tolerance: mVDR is related to the effect of artesunate to reverse LPS tolerance
Source: Cell Commun Signal. 2023 May 29;21:124. doi: 10.1186/s12964-023-01137-w (PMC10227983; doi:10.1186/s12964-023-01137-w)
Supplement: Supplementary file 2 — Additional file 1. [file 12964_2023_1137_MOESM1_ESM.zip]

Archive with 2 entries (2 files):
- Original blot images Material 1.zip
- Original blot images Material 2.pdf
